# Supplementary material for: Activation and Identification of a Griseusin Cluster in Streptomyces sp. CA-256286 by Employing Transcriptional Regulators and Multi-Omics Methods
Source: Molecules. 2021 Oct 30;26(21):6580. doi: 10.3390/molecules26216580 (PMC8588249; doi:10.3390/molecules26216580)
Supplement: Supplementary file 1 [file molecules-26-06580-s001.zip]

Archive with 1 entries (1 files):
- molecules-1429064-Supplementary.pdf
